# Supplementary material for: The Use of Off-Label Medications in Newborn Infants Despite an Approved Alternative Being Available—Results of a National Survey
Source: Pharmacy (Basel). 2022 Jan 25;10(1):19. doi: 10.3390/pharmacy10010019 (PMC8877519; doi:10.3390/pharmacy10010019)
Supplement: Supplementary file 1 [file pharmacy-10-00019-s001.zip]

Archive with 1 entries (1 files):
- pharmacy-1531539-supplementary.pdf
